# Supplementary material for: Factors Associated with Acute Respiratory Infections in Children Under Five Years Old: Analysis of the Demographic and Family Health Survey
Source: Children (Basel). 2025 Sep 16;12(9):1242. doi: 10.3390/children12091242 (PMC12468254; doi:10.3390/children12091242)
Supplement: Supplementary file 1 [file children-12-01242-s001.zip]

Archive with 1 entries (1 files):
- children-3804217-supplementary.pdf
